# Supplementary material for: Cancer and Potential Prevention with Lifestyle among Career Firefighters: A Narrative Review
Source: Cancers (Basel). 2023 Apr 24;15(9):2442. doi: 10.3390/cancers15092442 (PMC10177420; doi:10.3390/cancers15092442)
Supplement: Supplementary file 1 [file cancers-15-02442-s001.zip]

Archive with 1 entries (1 files):
- cancers-2301958-supplementary.pdf
